# Supplementary material for: Report of a series of 82 cases of Buruli ulcer from Nigeria treated in Benin, from 2006 to 2016
Source: PLoS Negl Trop Dis. 2018 Mar 9;12(3):e0006358. doi: 10.1371/journal.pntd.0006358 (PMC5862520; doi:10.1371/journal.pntd.0006358)
Supplement: S1 Dataset — (XLS) [file pntd.0006358.s001.xls]

## Sheet: Feuil1
Years	Month	CDTUB	Cases	Age	Sex	Delay (in week)	State of Residence	Residence name given	Reference	Classe	Clinical form	Localisation	WHO Category	Joint limitation	Sample	AFB Result	PCR Result	Antibiotic treatement	Admission date	Recovery date	Surgery	Treatment Outcome	Duration of hospitalisation
2006	October	CDTUB ZAGNANADO	Case 1	7	M	52	Lagos	LAGOS	Former BU Patient	New case	Ulcerative form	Back	3	Yes	Yes	Positive	POSITIF	Yes	2006-10-15	2007-05-20	Yes	Healed	217
2006	January	CDTUB ZAGNANADO	Case 2	14	F	2	Lagos	LAGOS	Former BU Patient	New case	Ulcerative form	Lower limb	3	No	Yes	Negative	Negative	Yes	2006-01-30	2006-03-10	Yes	Healed	39
2006	July	CDTUB ZAGNANADO	Case 3	15	M	156	Lagos	LAGOS	Former BU Patient	New case	Osteomylitis	Multiple	3	Yes	Yes	Negative	POSITIF	Yes	2006-01-29	2006-04-15	Yes	Healed	76
2007	October	CDTUB LALO	Case 4	8	F		Ogun	OGUN STATE	Self Referral	New case	Ulcerative form	Upper limb	3	Yes	Yes	Positive	POSITIF	Yes	2007-10-16	2008-06-30	Yes	Healed	258
2007	December	CDTUB LALO	Case 5	13	M	12	Ogun	IKODODOUN	Health worker	New case	Ulcerative form	Lower limb	3	Yes	No			Yes	2007-12-17		Yes	Dead
2007	November	CDTUB ZAGNANADO	Case 6	4	M	104	Lagos	LAGOS	Former BU Patient	New case	Ulcerative form	Lower limb	3	No	No			Yes	2007-11-12	2007-12-05	Yes	Healed	23
2007		CDTUB ZAGNANADO	Case 7	50	M	260	Lagos	LAGOS	Former BU Patient	New case	Ulcerative form	Lower limb	3	No	No			Yes	2007-07-09	2007-08-10	Yes	Healed	32
2007	May	CDTUB ZAGNANADO	Case 8	27	F	24	Lagos	LAGOS	Former BU Patient	New case	Ulcerative form	Lower limb	3	No	Yes	Negative	Negative	Yes	2007-05-30	2007-07-29	Yes	Healed	60
2007	March	CDTUB ZAGNANADO	Case 9	27	F	520	Lagos	LAGOS	Former BU Patient	New case	Ulcerative form	Lower limb	3	No	No			Yes	2007-03-05	2007-03-24	Yes	Healed	19
2008	March	CDTUB LALO	Case 10	12	M	24	Ogun	NON PRECISE	Health worker	New case	Osteomylitis	Lower limb	3	Yes	No			Yes	2008-03-13	2008-08-12	Yes	Healed	152
2008	October	CDTUB ALLADA	Case 11	7	F	21	Ogun	OKE ODAN	Former BU Patient	New case	Ulcerative form	Upper limb	3	Yes	Yes	Positive	POSITIF	Yes	2008-10-06	2009-08-25	Yes	Healed	323
2008	February	CDTUB ALLADA	Case 12	7	M	13	Ogun	OKE ODAN	Former BU Patient	New case	Ulcerative form	Multiple	3	Yes	Yes	Positive	POSITIF	Yes	2008-02-29	2009-01-12	Yes	Healed	318
2008	February	CDTUB ZAGNANADO	Case 13	75	F	208	Ogun	OGUN STATE	Former BU Patient	New case	Ulcerative form	Lower limb	2	No	No			Yes	2008-02-04	2008-02-27	Yes	Healed	23
2008	April	CDTUB ZAGNANADO	Case 14	14	F	312	Ogun	OGUN STATE	Former BU Patient	New case	Osteomylitis	Upper limb	3	No	No			Yes	2008-04-25	2008-06-12	Yes	Healed	48
2008	March	CDTUB ZAGNANADO	Case 15	27	M	260	Ogun	OJA ODAN	Former BU Patient	New case	Osteomylitis	Lower limb	3	No	No			Yes	2008-03-25	2008-04-10	Yes	Healed	16
2008	May	CDTUB ZAGNANADO	Case 16	7	M	12	Ogun	IFO	Former BU Patient	New case	Ulcerative form	Upper limb	3	Yes	Yes			Yes	2008-05-09	2008-07-05	Yes	Healed	57
2008	September	CDTUB ZAGNANADO	Case 17	50	M	416	Lagos	LAGOS	Former BU Patient	New case	Ulcerative form	Lower limb	3	No	No			Yes	2008-09-16	2008-10-20	Yes	Healed	34
2008	January	CDTUB ZAGNANADO	Case 18	25	F	156	Ogun	GBOWOSSO	Former BU Patient	New case	Ulcerative form	Lower limb	3	No	No			Yes	2008-01-15	2008-02-10	Yes	Healed	26
2008	October	CDTUB ZAGNANADO	Case 19	44	M	520	Lagos	LAGOS	Former BU Patient	New case	Ulcerative form	Lower limb	3	No	No			Yes	2008-10-10	2008-11-05	Yes	Healed	26
2008	January	CDTUB ZAGNANADO	Case 20	40	M	104	Lagos	LAGOS	Former BU Patient	New case	Ulcerative form	Lower limb	3	No	No			Yes	2008-01-22	2008-02-19	Yes	Healed	28
2008	February	CDTUB ZAGNANADO	Case 21	50	M	416	Lagos	BADAGRY	Former BU Patient	New case	Ulcerative form	Lower limb	3	No	No			Yes	2008-02-25	2008-03-16	Yes	Healed	20
2009	July	CDTUB LALO	Case 22	17	M	52	Ogun	WASSIMI	Self Referral	New case	Ulcerative form	Upper limb	2	No	Yes	Positive	POSITIF	Yes	2009-07-28	2009-12-14	Yes	Healed	139
2009	December	CDTUB ALLADA	Case 23	36	F	21	Ogun	OKE ODAN	Family Member	New case	Ulcerative form	Upper limb	3	No	Yes	Positive	POSITIF	Yes	2009-12-19	2010-08-31	Yes	Healed	255
2009	October	CDTUB ALLADA	Case 24	7	F	9	Ogun	OKE ODAN	Former BU Patient	New case	Ulcerative form	Lower limb	3	Yes	Yes	Positive	POSITIF	Yes	2009-10-12	2010-04-27	Yes	Healed	197
2009	June	CDTUB ALLADA	Case 25	7	F	13	Ogun	OKE ODAN	Former BU Patient	New case	Ulcerative form	Upper limb	3	Yes	Yes	Negative	POSITIF	Yes	2009-06-18	2009-10-19	Yes	Healed	123
2009	March	CDTUB ZAGNANADO	Case 26	75	M	520	Lagos	LAGOS	Former BU Patient	New case	Ulcerative form	Lower limb	3		No			Yes	2009-03-09	2009-03-30	Yes	Healed	21
2009	February	CDTUB ZAGNANADO	Case 27	34	F	780	Lagos	LAGOS	Former BU Patient	New case	Ulcerative form	Lower limb	3		No			Yes	2009-02-23	2009-03-26	Yes	Healed	31
2009	January	CDTUB ZAGNANADO	Case 28	41	M	104	Lagos	LAGOS	Former BU Patient	New case	Ulcerative form	Lower limb	3		No			Yes	2009-01-14	2009-02-12	Yes	Healed	29
2009	January	CDTUB ZAGNANADO	Case 29	65	F	24	Lagos	LAGOS	Former BU Patient	New case	Plaque	Upper limb	3		Yes	Positive	POSITIF	Yes	2009-01-12		Yes	Healed
2010	April	CDTUB LALO	Case 30	8	F		Oyo	IBADAN		New case	Ulcerative form	Upper limb	3	Yes	Yes	Positive	POSITIF	Yes	2010-04-12	2011-01-05	Yes	Healed	268
2010		CDTUB ZAGNANADO	Case 31	35	M	520	Lagos	LAGOS	Former BU Patient	New case	Ulcerative form	Lower limb	3	No	No			Yes	2010-12-27	2011-01-30	Yes	Healed	34
2010	September	CDTUB ZAGNANADO	Case 32	13	F	8	Lagos	LAGOS	Former BU Patient	New case	Plaque	Upper limb	3	No	Yes	Positive	POSITIF	Yes	2010-09-14	2010-10-30	Yes	Healed	46
2010	June	CDTUB ZAGNANADO	Case 33	48	F	520	Lagos	LAGOS	Former BU Patient	New case	Ulcerative form	Lower limb	3	No	No			Yes	2010-06-02	2010-07-06	Yes	Healed	34
2010	June	CDTUB ZAGNANADO	Case 34	46	F	520	Lagos	LAGOS	Former BU Patient	New case	Ulcerative form	Lower limb	3	No	No			Yes	2010-06-28	2010-07-28	Yes	Healed	30
2010	November	CDTUB ZAGNANADO	Case 35	25	M	312	Lagos	LAGOS	Former BU Patient	New case	Osteomylitis	Multiple	3	Yes	Yes	Positive	POSITIF	Yes	2010-11-12	2011-01-16	Yes	Healed	65
2010	May	CDTUB ZAGNANADO	Case 36	60	M	24	Ogun	IMEKO	Former BU Patient	New case	Ulcerative form	Lower limb	3	No	Yes	Negative	POSITIF	Yes	2010-05-04	2010-06-24	Yes	Healed	51
2011	December	CDTUB LALO	Case 37	16	M	12	Ogun	AJILETE	Family Member	New case	Ulcerative form	Upper limb	3	No	Yes	Positive	POSITIF	Yes	2011-12-01	2012-11-05	Yes	Healed	340
2011	July	CDTUB LALO	Case 38	7	M	26	Ogun	ABEOKUTA	Health worker	New case	Ulcerative form	Upper limb	3	No	Yes	Positive	POSITIF	Yes	2011-07-04	2012-03-16	Yes	Healed	256
2011	June	CDTUB LALO	Case 39	35	M	521	Ogun	IHUNBO	Health worker	New case	Ulcerative form	Lower limb	2	No	Yes	Negative	Negative	Yes	2011-06-07	2012-08-16	Yes	Healed	436
2011	January	CDTUB ALLADA	Case 40	5	F	77	Ogun	OKE ODAN	Former BU Patient	New case	Ulcerative form	Lower limb	3	Yes	Yes	Positive	POSITIF	Yes	2011-01-11	2011-09-09	Yes	Healed	241
2011	September	CDTUB ZAGNANADO	Case 41	50	F	52	Lagos	LAGOS	Former BU Patient	New case	Ulcerative form	Lower limb	2	No	No			Yes	2011-09-13	2011-10-10	Yes	Healed	27
2011	May	CDTUB ZAGNANADO	Case 42	17	F	6	Lagos	LAGOS	Former BU Patient	New case	Plaque	Upper limb	3	No	Yes	Positive	POSITIF	Yes	2011-05-03	2011-06-15	Yes	Healed	43
2011	May	CDTUB ZAGNANADO	Case 43	18	F	52	Lagos	LAGOS	Former BU Patient	New case	Ulcerative form	Lower limb	3	No	Yes	Positive	POSITIF	Yes	2011-05-03	2011-06-15	Yes	Healed	43
2012	February	CDTUB LALO	Case 44	16	M	24	Lagos	OLOWUTCHO	Self Referral	New case	Ulcerative form	Lower limb	2	No	Yes	Positive	POSITIF	Yes	2012-02-03	2012-08-16	Yes	Healed	195
2012	May	CDTUB LALO	Case 45	15	F	159	Ogun	IJEBU	Former BU Patient	New case	Ulcerative form	Lower limb	3	No	Yes	Positive	POSITIF	Yes	2012-05-02	2012-10-19	Yes	Healed	170
2012	May	CDTUB LALO	Case 46	7	M	12	Oyo	IBADAN	Self Referral	New case	Ulcerative form	Upper limb	3	No	Yes	Negative	Negative	Yes	2012-05-30	2012-12-07	Yes	Healed	191
2012	December	CDTUB LALO	Case 47	8	F	32	Ogun	MAKUSI OTA	Self Referral	New case	Ulcerative form	Lower limb	3	Yes	No			Yes	2012-12-12		Yes
2012	October	CDTUB ALLADA	Case 48	19	F	4	Ogun	OKE ODAN	Health worker	New case	Ulcerative form	Upper limb	3	Yes	Yes	Positive	POSITIF	Yes	2012-10-09	2013-04-22	Yes	Healed	195
2012	October	CDTUB ALLADA	Case 49	20	M	13	Ogun	OKE ODAN	Health worker	New case	Ulcerative form	Upper limb	3	Yes	Yes	Negative	POSITIF	Yes	2012-10-11	2013-10-28	Yes	Healed	382
2012	October	CDTUB ALLADA	Case 50	15	M	9	Ogun	OKE ODAN	Former BU Patient	New case	Ulcerative form	Multiple	3	Yes	Yes	Positive	POSITIF	Yes	2012-11-14		No	Loss of follow up
2012	March	CDTUB ZAGNANADO	Case 51	15	M	24		Nigéria	Former BU Patient	New case	Nodule	Abdomen	3	No	Yes	Positive	POSITIF	Yes	2012-03-28	2012-05-10	Yes	Healed	43
2012	April	CDTUB ZAGNANADO	Case 52	8	M	6	Ogun	OJA ODAN	Former BU Patient	New case	Oedema	Head/Neck	3	No	Yes	Positive	POSITIF	Yes	2012-04-04	2012-05-30	Yes	Healed	56
2012	April	CDTUB ZAGNANADO	Case 53	20	M	8		Nigéria	Former BU Patient	New case	Nodule	Lower limb	3	No	Yes	Positive	POSITIF	Yes	2012-04-12	2012-05-30	Yes	Healed	48
2012	October	CDTUB ZAGNANADO	Case 54	26	M	52		Nigéria	Former BU Patient	New case	Ulcerative form	Lower limb	3	No	Yes		POSITIF	Yes	2012-10-22	2012-11-15	Yes	Healed	24
2012	December	CDTUB ZAGNANADO	Case 55	20	F	208		Nigéria	Former BU Patient	New case	Ulcerative form	Lower limb	3	No	No			Yes	2012-12-14	2013-01-10	Yes	Healed	27
2013	March	CDTUB ALLADA	Case 56	8	M	4	Ogun			New case	Ulcerative form	Upper limb	3	Yes	Yes	Negative	POSITIF	Yes	2013-03-27	2013-10-03	Yes	Healed	190
2013	April	CDTUB ALLADA	Case 57	13	M	21	Ogun			New case	Ulcerative form	Upper limb	3	Yes	Yes	Negative	POSITIF	Yes	2013-04-29	2013-10-30	Yes	Healed	184
2013	March	CDTUB ZAGNANADO	Case 58	11	M	32	Ogun	AYETORO	Former BU Patient	New case	Ulcerative form	Lower limb	3	No	Yes	Negative	POSITIF	Yes	2013-03-25		Yes
2013	June	CDTUB ZAGNANADO	Case 59	28	M	16		Nigéria	Former BU Patient	New case	Ulcerative form	Lower limb	2	No	Yes	Negative	Negative	Yes	2013-06-10	2013-07-20	Yes	Healed	40
2013	June	CDTUB ZAGNANADO	Case 60	52	M	260		Nigéria	Former BU Patient	New case	Ulcerative form	Lower limb	3	No	No			Yes	2013-06-10	2013-07-15	Yes	Healed	35
2013	July	CDTUB ZAGNANADO	Case 61	37	F	8		Nigéria	Former BU Patient	New case	Oedema	Lower limb	3	No	Yes	Negative	Negative	Yes	2013-07-15	2013-09-17	Yes	Healed	64
2013	October	CDTUB ZAGNANADO	Case 62	65	M	24		Nigéria	Former BU Patient	New case	Ulcerative form	Lower limb	2	No	No			Yes	2013-10-08	2013-11-12	Yes	Healed	35
2013	November	CDTUB ZAGNANADO	Case 63	56	F	208		Nigéria	Former BU Patient	New case	Ulcerative form	Lower limb	3	No	No			Yes	2013-11-04	2013-12-27	Yes	Healed	53
2014	December	CDTUB LALO	Case 64	12	F	12	Ogun	AJILETE	Family Member	New case	Ulcerative form	Upper limb	2	No	Yes	Positive	POSITIF	Yes	2014-12-15	2015-11-30	Yes	Healed	350
2014	March	CDTUB ZAGNANADO	Case 65	17	M	4		Nigéria	Family Member	New case	Plaque	Lower limb	3	No	Yes			Yes	2014-03-18	2014-05-18	Yes	Healed	61
2014	April	CDTUB ZAGNANADO	Case 66	60	F	312		Nigéria	Former BU Patient	New case	Ulcerative form	Lower limb	2	No	No			Yes	2014-04-08	2014-05-10	Yes	Healed	32
2014	April	CDTUB ZAGNANADO	Case 67	28	F	312		Nigéria	Former BU Patient	New case	Ulcerative form	Lower limb	2	No	No			Yes	2014-04-08	2014-05-10	Yes	Healed	32
2014	May	CDTUB ZAGNANADO	Case 68	22	F	8	Ogun	ILLARO	Former BU Patient	New case	Plaque	Lower limb	2	No	Yes			Yes	2014-05-06	2014-05-30	Yes	Healed	24
2014	May	CDTUB ZAGNANADO	Case 69	74	M	4	Ogun	ISSOKO	Former BU Patient	New case	Plaque	Lower limb	3	No	No			Yes	2014-05-07	2014-06-15	Yes	Healed	39
2014	May	CDTUB ZAGNANADO	Case 70	22	F	24	Ogun	ILLARO	Former BU Patient	New case	Ulcerative form	Lower limb	3	No	Yes			Yes	2014-05-21	2014-06-30	Yes	Healed	40
2014	June	CDTUB ZAGNANADO	Case 71	50	F	104		Nigéria	Former BU Patient	New case	Ulcerative form	Lower limb	3	No	No			Yes	2014-06-02	2014-06-30	Yes	Healed	28
2015	June	CDTUB LALO	Case 72	45	M	24	Ogun	AJILETE	Self Referral	New case	Ulcerative form	Lower limb	2	No	Yes	Positive	POSITIF	Yes	2015-06-29	2015-08-25	No	Healed	57
2015	November	CDTUB ALLADA	Case 73	25	M	17	Ogun	OKE ODAN	Former BU Patient	New case	Ulcerative form	Upper limb	3	Yes	Yes	Positive	POSITIF	Yes	2015-11-12	2016-05-06	Yes	Healed	176
2015	January	CDTUB ZAGNANADO	Case 74	39	M	16	Ogun	IMEKO	Former BU Patient	New case	Plaque	Lower limb	3	No	Yes		POSITIF	Yes	2015-01-14	2015-02-28	Yes	Healed	45
2015	February	CDTUB ZAGNANADO	Case 75	4	F	24	Ogun	ILLARO	Former BU Patient	New case	Ulcerative form	Lower limb	3	Yes	Yes			Yes	2015-02-20	2015-05-03	Yes	Healed	72
2015	May	CDTUB ZAGNANADO	Case 76	17	M	52	Ogun	EWEKORO	Former BU Patient	New case	Ulcerative form	Lower limb	3	Yes	No			Yes	2015-05-12	2015-06-30	Yes	Healed	49
2015	May	CDTUB ZAGNANADO	Case 77	50	M	52		IBO	Former BU Patient	New case	Ulcerative form	Lower limb	3	No	No			Yes	2015-05-12	2015-06-07	Yes	Healed	26
2015	May	CDTUB ZAGNANADO	Case 78	24	M	312		Nigéria	Former BU Patient	New case	Ulcerative form	Lower limb	3	No	No			Yes	2015-05-25	2015-07-06	Yes	Healed	42
2015	September	CDTUB ZAGNANADO	Case 79	18	F	260	Ogun	ODJA ODAN	Former BU Patient	New case	Ulcerative form	Lower limb	1	No	No			Yes	2015-09-15	2015-10-10	Yes	Healed	25
2015	September	CDTUB ZAGNANADO	Case 80	14	F	260		Nigéria	Former BU Patient	New case	Ulcerative form	Upper limb	3	Yes	No			Yes	2015-09-15	2015-10-30	Yes	Healed	45
2015	December	CDTUB ZAGNANADO	Case 81	45	F	8	Lagos	BADAGRY	Former BU Patient	New case	Ulcerative form	Lower limb	2	No	No			Yes	2014-12-28	2015-02-10	Yes	Healed	44
2016	November	CDTUB LALO	Case 82	25	M	4	Ogun	IDOGO	Family Member	New case	Ulcerative form	Upper limb	3	Yes	Yes	Positive	POSITIF	Yes	2016-11-23	2018-02-09	Yes	Healed	443

## Sheet: Feuil2
State	number
Abia	0
Adamawa	0
Akwa Ibom	0
Anambra	0
Bauchi	0
Bayelsa	0
Benue	0
Borno	0
Cross River	0
Delta	0
Ebonyi	0
Edo	0
Ekiti	0
Enugu	0
FCT	0
Gombe	0
Imo	0
Jigawa	0
Kaduna	0
Kano	0
Katsina	0
Kebbi	0
Kogi	0
Kwara	0
Lagos	25
Nasawara	0
Niger	0
Ogun	39
Ondo	0
Osun	0
Oyo	2
Plateau	0
Rivers	0
Sokoto	0
Taraba	0
Yobe	0
Zamfara	0
